# Supplementary material for: Data on nitrate and nitrate of Taham dam in Zanjan (Iran)
Source: Data Brief. 2018 Feb 2;17:431–7. doi: 10.1016/j.dib.2018.01.055 (PMC5988385; doi:10.1016/j.dib.2018.01.055)
Supplement: Supplementary file 2 — Supplementary material [file mmc2.xlsx]

## Sheet: risk
Code	NO3	NO2
	mg/l	mg/l
1	2.8	0.00175
2	2.75	0.0015
3	12.2	0.0005
4	0.5125	0.01475
5	5.925	0.0055
6	5.45	0.0065
7	0.9125	0.006
8	2.625	0.004
9	4.8	0.0075
10	2.125	0.00195
11	3.225	0.00075
12	2.525	0.00075
13	2.85	0.002
14	3.125	0.0215
15	2.4	0.00155
16	4.75	0.016
17	3.4	0.06075
18	4.15	0.007
19	3.725	0.006
20	14.925	0.006
21	7	0.0555
22	3.9	0.019
23	2.5	0.019
24	3.125	0.0255
25	1.525	0.032
26	1.875	0.0205
27	1.3	0.0155
28	1.75	0.001375
29	1.575	0.0205
30	1.65	0.03325
31	1.325	0.028
32	1.3	0.00375
33	2.55	0.02925
34	1.4	0.00275
35	1.475	0.001
36	3.275	0.05425
37	6.575	0.0325
38	13.075	0.0165
39	5.55	0.003
